# Supplementary material for: Reliability and validity of the original and brief German version of the Maternal Antenatal Attachment Scale (MAAS): Longitudinal study findings
Source: PLoS One. 2024 Dec 31;19(12):e0316374. doi: 10.1371/journal.pone.0316374 (PMC11687779; doi:10.1371/journal.pone.0316374)
Supplement: S2 File — (XLSX) [file pone.0316374.s002.xlsx]

## Sheet: S2_File
age_t1	child_number_t1	school_cat_t1	preg_plan_t1	preg_desire_t1	maas_1r_t1	maas_2_t1	maas_3r_t1	maas_4_t1	maas_5r_t1	maas_6r_t1	maas_7r_t1	maas_8_t1	maas_9r_t1	maas_10r_t1	maas_11_t1	maas_12r_t1	maas_13_t1	maas_14_t1	maas_15r_t1	maas_16r_t1	maas_17_t1	maas_18r_t1	maas_19_t1	maas_original_quality_sum_t1	maas_original_intensity_sum_t1	maas_original_total_sum_t1	maas_german_quality_sum_t1	maas_german_intensity_sum_t1	maas_german_total_sum_t1	epds_sum_t1	gad_sum_t1	cws_mean_t1	pss_sum_t1	edeq_total_mean_t1	rse_sum_t1	bsss_perceived_social_mean_t1	bsss_received_social_mean_t1	maas_1r_t2	maas_2_t2	maas_3r_t2	maas_4_t2	maas_5r_t2	maas_6r_t2	maas_7r_t2	maas_8_t2	maas_9r_t2	maas_10r_t2	maas_11_t2	maas_12r_t2
21	-77	0	5	4	4	5	5	4	4	5	4	2	5	4	5	5	5	3	5	5	4	5	5	53	31	84	20	36	56	4	3	0.882353	11	0.1125	17	3	3.54545	5	5	5	5	4	5	4	3	5	5	5	5
21	-77	1	2	3	5	5	5	5	3	5	4	2	5	3	5	5	5	4	5	5	2	5	5	52	31	83	20	34	54	5	4	1.35294	12	0.05	27	4	3.63636	5	5	5	5	4	5	5	4	5	4	5	5
22	-77	1	1	2	4	3	4	4	2	2	5	2	4	2	3	5	4	3	3	4	3	3	5	41	24	65	15	28	43	11	7	2.64706	26	1.75625	10	3.5	3.18182	3	4	4	3	2	2	3	2	4	3	3	5
22	-77	1	3	4	3	4	5	4	2	5	4	2	4	4	5	4	4	4	4	5	2	5	5	49	26	75	18	30	48	3	3	1.17647	11	0.34375	30	4	3.81818	4	3	5	3	2	5	4	2	4	3	5	5
22	-77	1	1	2	3	2	5	3	3	4	3	3	4	5	4	2	4	4	5	4	3	4	5	45	25	70	17	29	46	8	0	1.1875	18	1.58125	21	4	-77	4	3	5	2	3	4	3	3	5	4	5	5
22	1	0	5	5	3	5	5	3	4	5	2	2	5	3	5	5	4	3	5	5	2	3	5	49	25	74	19	27	46	10	4	0.8125	19	0	23	3.875	3.54545	3	5	5	3	3	5	3	2	5	4	5	5
22	-77	1	3	3	4	3	3	3	3	5	3	1	5	4	4	5	4	4	5	5	1	5	5	48	24	72	16	27	43	19	9	1.52941	19	0	17	4	3.63636	4	4	5	5	4	5	3	2	5	3	5	5
22	-77	1	3	3	4	5	5	3	4	5	4	4	5	4	5	5	5	4	5	5	2	5	5	53	31	84	20	35	55	7	4	0.882353	13	0	27	3.75	3.63636	4	5	5	3	4	5	3	3	5	3	5	5
22	-77	-77	3	2	3	4	4	4	2	4	2	2	4	4	4	5	5	4	4	5	3	5	5	46	27	73	17	29	46	3.33333	3	1.17647	5.55556	0.3375	25	3.375	3.90909	4	5	5	5	4	5	4	4	4	5	5	5
23	1	1	3	2	3	2	5	2	3	4	3	1	4	4	4	5	4	3	5	4	1	5	5	47	20	67	17	24	41	6	3	0.411765	7	0.4875	26	4	4	3	3	4	3	2	5	3	1	5	5	4	5
23	-77	0	5	4	4	3	4	4	2	2	4	1	4	3	4	4	4	3	4	5	2	4	5	43	23	66	16	27	43	6	3	1.64706	11	0.8	16	3.625	2.81818	4	5	3	4	2	3	3	1	5	3	4	4
23	-77	1	5	5	4	4	5	5	3	4	4	3	5	5	5	5	4	4	5	5	2	5	5	52	30	82	19	35	54	10	3	0.8125	15	0.05	26	4	3.63636	4	5	4	3	5	5	5	4	5	5	5	5
24	-77	1	5	5	2	3	5	3	1	4	4	2	4	4	4	4	4	3	5	3	1	5	5	46	20	66	17	25	42	3	2	1.82353	14	0.76875	17	3.875	3.54545	3	3	4	4	2	4	3	2	4	4	4	5
24	2	0	5	5	4	4	5	4	3	3	4	2	5	2	5	5	4	2	4	5	2	4	5	47	25	72	19	29	48	9	13	1.5	20	0.05	24	3.125	3.54545	4	4	5	4	4	5	5	2	5	2	5	5
24	-77	1	4	4	4	4	5	3	4	5	3	3	5	4	5	5	5	4	5	5	2	4	5	52	28	80	20	31	51	2	4	1.05882	8	0	29	3.875	3.90909	4	5	5	3	3	5	3	4	5	3	5	5
24	-77	1	5	5	4	5	5	4	4	3	4	2	4	5	5	5	5	4	5	5	1	5	5	51	29	80	19	34	53	5	5	0.352941	8	1.3875	28	3.625	3.81818	4	5	5	4	5	5	5	1	4	4	5	5
25	1	1	2	5	3	4	4	3	4	3	4	2	5	4	5	5	4	4	5	5	4	5	5	49	29	78	18	33	51	12	7	1.47059	25	1.13125	19	3.375	2.90909	3	5	5	3	2	5	5	2	5	4	5	5
25	-77	1	2	2	3	5	5	4	2	5	4	2	5	4	5	5	4	4	5	5	1	5	5	52	26	78	19	30	49	5	3	0.529412	8	0	26	3.625	3.36364	4	5	5	4	2	5	5	4	5	4	5	5
25	-77	1	3	4	4	5	5	5	2	3	4	3	4	4	5	5	5	3	5	5	2	5	5	50	29	79	19	34	53	8	4	1.64706	15	1.575	14	3.75	2.72727	4	5	5	4	3	5	4	3	5	4	5	5
25	-77	1	5	5	5	5	5	5	5	3	5	5	5	4	5	5	5	5	5	5	3	5	5	52	38	90	20	42	62	3	1	0.411765	6	0	29	4	3.63636	4	4	5	4	4	5	4	4	5	4	5	5
25	-77	0	4	2	5	5	4	5	4	5	4	2	5	3	5	5	5	5	5	4	4	4	5	50	34	84	19	36	55	11	17	1.17647	17	0	21	3.625	3.27273	5	5	5	5	4	3	5	3	5	4	5	5
25	-77	0	3	3	5	5	4	5	5	5	5	2	4	4	3	5	4	4	5	5	4	5	5	49	35	84	15	40	55	13	1	1.41176	11	0.0625	30	4	4	5	5	5	5	5	5	5	2	5	5	5	5
26	-77	1	2	2	2	3	5	1	1	1	5	1	4	2	5	5	4	2	5	5	2	4	5	46	16	62	18	21	39	2	7	0.647059	10	0.425	27	3.75	3.27273	3	4	5	2	1	2	4	2	5	1	5	5
26	1	0	5	5	5	5	2	5	4	5	4	4	3	3	3	3	3	4	4	5	4	5	5	40	36	76	11	39	50	12	7	2.41176	13	0.65625	11	2.625	3.09091	4	3	3	4	4	5	4	3	4	2	3	5
26	-77	0	1	3	3	3	3	3	3	2	4	2	5	3	4	5	4	1	5	5	3	5	5	45	23	68	16	29	45	11	6	1.17647	18	1.56875	19	3.875	3.81818	5	4	5	3	3	2	4	2	5	3	4	5
26	1	1	5	5	5	5	5	3	4	5	4	5	4	5	4	4	5	3	5	5	4	5	5	51	34	85	18	40	58	13	5	1	14	0.86875	14	3.875	3.45455	4	5	5	3	3	5	4	4	4	4	4	5
27	-77	1	5	4	2	3	5	3	2	5	4	2	5	3	4	5	5	3	5	5	2	5	5	51	22	73	19	26	45	3	4	0.352941	11	0.85	30	4	3.36364	3	3	4	3	2	5	2	2	5	3	5	5
27	1	1	4	5	3	5	4	4	3	5	3	3	5	4	5	5	4	4	5	5	2	5	5	50	29	79	18	32	50	6	4	1.35294	19	-77	27	3.75	3.45455	3	4	4	4	2	5	3	2	4	3	5	4
27	2	1	5	4	4	4	4	4	4	5	4	2	5	4	4	5	5	4	5	5	2	5	5	51	29	80	18	33	51	1	0	0.941176	4	0.75	26	4	3.45455	3	5	5	4	3	5	4	2	5	4	4	5
27	-77	0	1	3	4	4	5	3	4	5	3	2	4	3	4	5	4	3	5	5	2	5	5	48	27	75	17	30	47	9	9	2.76471	20	0	26	2.875	3.18182	5	4	5	3	4	5	4	2	5	4	5	5
27	2	1	3	3	2	5	4	4	2	3	2	2	4	4	3	5	4	5	5	5	2	5	5	44	27	71	15	28	43	6	2	1.23529	11	1.125	26	3.875	2	3	5	5	4	3	5	5	3	4	4	4	5
27	-77	1	2	3	5	5	5	5	4	5	5	2	5	3	5	5	5	4	5	4	2	5	5	52	32	84	20	36	56	7	2	0.588235	11	0.03125	30	4	3.36364	5	5	5	5	4	5	5	2	5	3	5	5
27	-77	1	5	5	5	5	5	5	5	5	4	5	5	5	5	5	5	3	5	5	3	5	5	54	36	90	20	42	62	14	11	1.23529	19	0	29	4	3.45455	4	5	5	5	4	5	4	4	5	4	5	5
28	-77	0	5	5	2	3	3	2	2	5	2	1	4	1	3	5	4	3	4	5	1	4	5	41	18	59	14	18	32	0	3	1.52941	8	0.20625	26	2.875	2.72727	3	3	4	3	2	5	3	2	3	3	4	4
28	-77	1	5	4	3	3	4	4	2	4	3	2	4	3	4	5	4	4	4	4	1	5	5	44	24	68	16	26	42	7	5	1.76471	13	2.86875	22	3.875	3.45455	3	3	4	4	2	4	3	2	4	3	4	5
28	1	1	5	3	3	3	5	2	3	5	3	1	4	3	5	4	4	4	5	5	2	5	5	48	23	71	18	25	43	5	3	0.875	7	0.25625	29	3.75	2.54545	4	5	5	2	3	5	3	2	5	3	4	4
28	1	1	4	4	3	3	5	3	2	5	4	2	5	3	4	5	4	4	4	4	1	5	5	48	23	71	18	26	44	2	2	1.11765	10	0.88125	26	3.625	2.90909	4	3	4	3	4	5	5	2	5	3	4	5
28	1	0	2	3	3	4	5	3	2	3	4	3	5	1	5	5	5	3	5	5	2	5	5	48	25	73	20	27	47	3	2	0.823529	10	0.54375	25	3.375	3	3	5	5	3	3	4	5	2	5	3	5	5
28	-77	1	4	4	4	4	4	5	3	5	3	3	5	3	4	5	4	4	5	5	1	5	5	48	29	77	17	31	48	4	3	1.94118	9	0.464286	18	3.75	3.45455	4	5	5	4	2	5	4	3	5	3	4	5
28	-77	1	2	4	3	5	5	5	2	4	5	2	5	3	5	5	4	4	4	4	3	4	5	49	28	77	19	32	51	3	3	0.764706	7	0.14375	30	4	3.72727	3	5	5	4	3	4	5	2	5	3	5	5
28	-77	1	4	4	4	5	5	4	2	2	4	3	5	3	5	5	5	4	5	5	1	5	5	49	28	77	20	31	51	1	1	0.882353	6	0.4375	20	3.5	4	4	5	5	3	2	3	5	3	5	4	5	4
28	-77	1	2	4	4	4	5	3	3	4	3	4	5	3	5	5	5	3	5	5	2	5	5	50	28	78	20	31	51	8	4	1.47059	14	0.8875	25	3.625	2.81818	5	5	5	3	3	5	5	4	5	3	4	5
28	-77	1	5	5	4	4	5	4	4	5	2	2	5	3	5	5	5	4	5	3	2	5	5	48	29	77	20	30	50	2	0	1.05882	7	1.03125	20	4	3.36364	5	5	5	5	4	5	4	4	5	4	5	5
29	-77	1	5	5	4	4	3	4	1	3	1	1	4	4	4	5	3	4	4	3	2	5	5	39	25	64	14	26	40	4	3	1.70588	8	0.45	24	3.625	3.81818	3	3	4	3	2	5	3	2	5	3	4	5
29	-77	1	4	4	3	3	4	2	3	2	2	2	4	3	4	5	3	3	5	5	3	5	5	42	24	66	15	26	41	7	7	2.64706	20	2.10625	17	3.875	3.27273	4	3	4	2	3	4	3	2	4	2	4	5
29	-77	1	1	1	4	3	3	4	2	1	2	2	4	3	3	5	4	3	4	3	3	3	3	35	24	59	14	26	40	11	6	2.11765	20	1.89375	12	3	1.81818	4	3	3	3	4	5	4	2	4	4	3	5
29	-77	1	4	4	4	3	4	4	3	2	3	2	4	4	4	5	4	4	4	3	2	4	4	41	26	67	16	29	45	5	4	1.11765	10	0.31875	24	3	2.72727	4	3	3	4	3	5	4	2	4	3	4	5
29	1	1	2	3	4	4	4	3	3	5	3	2	5	3	4	5	5	3	4	5	2	5	5	48	26	74	18	29	47	3	5	2	12	0.4625	25	3.125	2.54545	4	5	3	4	4	5	4	2	3	3	4	5
29	1	1	4	3	3	3	4	3	3	5	3	3	4	3	4	5	4	3	5	5	2	5	5	47	25	72	16	28	44	4	5	1.05882	10	0.1625	26	3.75	3.09091	3	4	5	3	3	5	4	2	5	3	4	5
29	-77	0	5	5	4	5	3	2	2	2	3	1	5	3	3	5	4	4	5	5	2	5	5	43	25	68	15	27	42	12	6	1.23529	19	0.09375	29	3.625	3.72727	4	5	5	5	2	4	4	2	3	3	5	5
29	-77	0	1	3	5	2	3	2	3	5	4	2	3	3	3	4	3	2	3	5	5	5	3	39	26	65	12	31	43	23	20	1.88235	32	0.3375	8	3	3.72727	5	5	3	3	3	5	4	4	3	4	3	5
29	-77	0	4	5	4	5	5	2	2	2	3	2	5	4	5	5	5	3	5	5	2	5	5	49	25	74	20	29	49	1	0	0.411765	8	0.05	30	3.875	3.45455	4	5	5	2	3	5	3	3	5	4	5	5
29	1	0	5	5	4	3	5	5	4	5	3	3	5	3	5	5	5	5	5	5	4	5	5	51	33	84	20	34	54	11	7	1.05882	16	0.1125	23	4	4	5	4	5	5	4	5	4	3	5	2	4	5
29	-77	0	5	5	4	5	5	4	4	5	3	3	5	3	5	5	5	3	5	5	1	5	5	51	29	80	20	32	52	6	10	2.52941	22	1.275	23	3.625	3.27273	4	5	5	4	3	5	4	3	5	3	4	5
29	-77	1	4	5	4	4	4	3	3	2	5	2	5	3	5	5	5	4	5	5	2	5	5	49	27	76	19	31	50	9	7	0.941176	16	0.96875	28	4	3.36364	4	5	5	4	4	5	4	3	5	3	5	5
29	1	1	3	3	4	4	5	2	3	5	3	2	4	4	5	5	4	4	5	5	2	5	5	50	26	76	18	29	47	10	6	0.882353	15	1.10625	25	4	3.45455	4	5	5	4	4	5	3	3	5	4	5	5
29	-77	0	1	3	4	5	5	4	4	5	4	4	5	4	5	5	5	3	5	5	3	5	5	53	32	85	20	37	57	3	1	1.4375	8	0.59375	25	3.5	3.36364	4	5	5	4	4	5	3	4	4	4	5	5
29	-77	0	4	5	5	5	5	5	4	5	5	2	5	4	5	5	5	5	5	5	4	5	5	54	35	89	20	39	59	4	0	2	9	0.13125	27	4	4	4	5	5	4	4	5	4	4	5	4	5	5
29	-77	1	5	5	4	4	5	4	4	5	4	3	5	3	5	5	5	4	5	5	4	5	5	52	32	84	20	35	55	11	6	1.35294	14	0.40625	27	3.875	3.27273	5	5	5	4	4	5	4	3	5	3	5	5
29	-77	1	5	3	3	3	5	3	3	5	5	3	5	3	5	5	5	5	5	3	4	5	5	51	29	80	20	32	52	4	7	1.47059	8	0.86875	29	4	3.63636	4	5	5	5	4	5	5	4	5	3	5	5
29	-77	0	5	5	4	5	5	5	4	5	1	4	5	5	5	5	5	4	5	5	3	5	5	51	34	85	20	36	56	3	2	1.41176	15	0.525	23	3.375	3.54545	4	5	5	5	4	5	2	4	5	4	5	5
29	5	0	1	1	5	4	5	4	4	5	5	2	5	4	3	5	4	3	5	5	4	5	5	51	31	82	17	37	54	14	9	2.94118	19	0.48125	28	4	2.27273	5	5	5	5	4	5	5	2	5	5	5	5
29	-77	1	5	5	5	5	5	5	5	5	5	5	5	4	5	5	5	4	5	5	1	5	5	54	35	89	20	40	60	5	6	2.76471	12	2.21875	24	4	4	5	5	5	5	4	5	5	4	5	4	5	5
29	-77	1	4	4	4	4	5	5	4	5	4	3	5	4	5	5	5	5	5	5	4	5	5	53	34	87	20	37	57	0	0	0.647059	3	0	30	4	3.90909	4	5	5	5	5	5	5	4	5	5	5	5
30	1	1	2	2	2	4	5	3	2	4	3	1	3	3	3	5	4	3	4	5	1	4	5	44	20	64	15	23	38	17	11	1.41176	26	0.09375	15	4	3.54545	3	3	4	4	2	4	2	1	4	3	3	5
30	-77	1	2	3	4	4	5	4	2	3	2	2	5	3	4	5	4	3	5	5	1	5	4	45	25	70	18	27	45	5	5	1.11765	9	0.175	27	4	3	4	3	5	4	2	5	4	2	4	3	4	5
30	-77	1	5	5	3	2	4	2	5	1	1	2	5	3	4	4	1	4	5	5	1	4	4	37	23	60	14	23	37	12	7	2.11765	27	3.11875	3	4	3.81818	5	5	5	3	3	3	3	2	5	1	4	5
30	-77	0	3	3	3	3	5	3	4	2	4	3	5	4	3	5	5	4	5	4	3	5	5	47	28	75	18	32	50	8	4	2	25	0	27	4	3.09091	3	3	4	3	3	5	4	2	5	3	4	5
30	1	1	4	5	4	5	5	4	4	5	3	2	5	3	4	5	4	4	4	5	3	5	5	48	31	79	18	33	51	3	5	1.35294	15	1.1125	18	4	4	4	5	5	5	3	5	2	2	5	3	4	4
30	-77	1	5	4	4	4	4	3	3	2	3	2	5	3	5	5	5	3	5	5	1	5	5	47	25	72	19	28	47	4	4	1.17647	18	0.2125	23	3.75	3.72727	4	4	4	4	5	5	4	2	5	3	4	5
30	-77	0	5	5	5	3	4	4	4	3	5	3	4	3	5	5	4	4	5	5	1	5	5	48	29	77	17	33	50	10	8	1.82353	13	2.14375	14	4	4	5	4	4	4	4	5	5	3	4	3	4	4
30	1	0	3	3	3	4	4	4	2	4	3	2	5	3	4	5	5	4	5	5	1	3	5	48	23	71	18	25	43	2	4	0.823529	4	0.60625	27	3.875	3.54545	4	5	5	5	3	5	4	3	5	4	5	5
30	1	0	2	3	5	5	5	4	3	4	5	1	5	4	5	5	4	1	5	3	1	5	5	50	25	75	19	33	52	8	3	0.352941	18	0	19	4	4	3	5	5	5	4	4	5	1	5	5	5	5
30	-77	1	5	5	3	3	4	3	3	2	4	2	3	3	4	5	4	4	5	5	1	5	5	44	24	68	15	27	42	6	8	1.23529	16	0.21875	21	4	4	5	5	5	4	4	5	4	4	5	4	5	5
30	1	1	4	4	3	4	5	5	4	4	3	2	5	4	5	5	5	4	5	5	2	4	5	51	28	79	20	31	51	9	3	0.588235	17	0	29	4	4	5	5	5	5	5	4	4	2	5	3	5	5
30	-77	0	2	4	3	5	5	5	3	5	5	3	5	5	5	5	5	4	5	5	2	5	5	55	30	85	20	36	56	1	2	0.411765	4	0	30	4	4	5	5	5	5	4	5	4	3	5	3	5	5
30	-77	0	4	4	3	5	5	5	3	5	5	3	5	4	5	5	5	4	5	5	2	5	5	54	30	84	20	35	55	3	2	1.375	8	0	26	4	4	5	5	5	5	5	5	5	4	5	4	5	5
30	-77	1	2	5	4	5	5	5	4	5	4	4	5	5	5	5	5	4	5	5	1	5	5	54	32	86	20	37	57	0	2	0.411765	4	0	30	4	4	4	5	5	5	5	5	5	5	5	5	5	5
31	-77	1	5	4	2	3	4	2	2	2	1	2	4	2	5	5	4	3	4	3	1	5	5	39	20	59	17	20	37	4	4	0.470588	9	0.38125	27	3.75	3	3	3	4	2	2	5	2	2	4	2	5	5
31	-77	1	1	2	5	5	3	5	2	3	3	3	4	3	2	5	4	4	4	5	1	5	5	41	30	71	13	32	45	13	13	1.94118	20	0.275	25	4	3.63636	5	4	3	2	2	4	4	3	4	2	3	5
31	-77	1	4	4	4	5	5	4	2	5	4	3	5	4	5	5	5	4	5	5	2	5	5	53	29	82	20	33	53	0	0	0.705882	7	0	30	3.125	3.54545	4	5	5	3	3	3	5	2	2	5	1	1
31	-77	1	1	4	4	3	5	4	2	3	1	2	4	3	5	5	4	3	5	5	1	5	5	45	24	69	18	25	43	6	1	0.764706	11	0.0625	26	3.875	2.72727	4	3	5	3	2	4	1	2	5	3	5	5
31	1	1	5	5	4	4	4	5	4	2	2	1	4	5	4	4	3	4	4	4	1	5	5	41	28	69	15	31	46	2	3	1.41176	12	1.04375	29	4	3.90909	4	3	3	4	3	3	1	1	4	5	5	4
31	1	0	1	2	3	3	4	4	2	4	1	2	4	4	4	5	4	1	4	5	2	5	4	43	22	65	16	26	42	2	2	0.588235	15	0.625	28	4	2.81818	3	3	4	3	2	5	3	2	3	4	4	5
31	-77	0	5	5	3	4	5	3	3	4	3	2	4	2	4	5	4	4	5	5	1	3	5	46	23	69	17	24	41	2	6	1.17647	21	0	28	4	3.09091	4	4	5	2	2	5	3	2	3	3	5	5
31	-77	1	2	2	4	4	4	3	3	5	4	2	5	3	4	5	4	3	5	4	2	4	5	48	25	73	17	29	46	9	5	2.41176	12	2.24375	25	3.125	2.09091	4	4	4	4	2	5	3	2	5	3	4	5
31	-77	1	4	5	3	4	5	3	2	4	2	2	5	4	5	5	5	3	5	5	2	5	5	50	24	74	20	27	47	3	3	1.11765	2	0.8125	29	4	3.72727	4	5	5	3	3	5	2	2	5	3	5	5
31	1	1	4	4	4	4	4	3	3	3	5	4	4	4	4	5	5	4	5	5	2	5	5	49	29	78	17	34	51	1	4	0.470588	14	0	27	4	3.81818	3	4	5	3	4	5	5	2	4	4	5	5
31	-77	0	2	4	4	3	4	4	4	3	5	3	5	3	4	5	5	4	5	5	5	5	5	49	32	81	18	36	54	10	1	1.17647	8	0.64375	24	4	4	3	4	5	4	3	5	4	3	5	3	5	5
31	1	0	3	4	3	4	5	4	3	3	1	2	5	4	5	5	5	5	5	5	2	5	5	48	28	76	20	28	48	1	2	0.352941	5	0.1	28	4	3.27273	4	5	5	4	4	5	3	2	5	4	5	5
31	3	0	2	4	3	4	5	3	3	5	4	3	5	3	5	5	5	4	5	5	2	5	5	52	27	79	20	30	50	1	2	0.764706	8	0.13125	29	3.875	2.45455	3	5	5	3	4	5	4	3	5	4	4	5
31	1	1	3	5	3	4	5	2	3	4	5	3	5	4	5	5	5	5	5	5	1	4	5	53	25	78	20	29	49	1	2	0.470588	12	0	30	4	2.63636	4	5	5	4	4	5	5	3	5	4	5	5
31	-77	1	1	5	5	5	5	5	4	5	5	5	5	4	5	5	5	4	5	5	2	5	5	54	35	89	20	40	60	10	13	3.58824	37	0.03125	16	4	3.72727	4	5	5	5	4	5	4	4	5	4	5	5
31	-77	0	1	4	5	5	5	5	5	5	5	5	5	4	5	5	5	4	5	5	4	5	5	54	38	92	20	43	63	1	3	3.29412	19	0	24	4	2.81818	5	5	5	5	5	5	5	5	5	4	5	5
32	-77	1	4	4	3	3	5	2	1	3	2	1	5	3	5	5	5	3	5	5	2	5	5	48	20	68	20	22	42	0	4	0.176471	5	0.08125	27	4	3.45455	4	4	5	5	2	5	4	2	5	3	4	4
32	1	1	5	5	4	4	5	4	3	3	5	2	5	3	4	5	4	3	5	5	2	5	1	45	27	72	18	32	50	13	6	1.64706	15	0.0625	21	3.5	2.90909	3	5	5	4	3	3	4	2	5	2	5	5
32	-77	0	4	4	4	4	5	4	3	2	5	2	5	3	5	5	4	5	5	5	2	5	5	49	29	78	19	32	51	19	14	2.64706	29	0.30625	20	3.125	2.81818	4	4	5	4	4	5	4	2	5	3	4	5
32	1	1	4	3	4	5	5	2	2	3	4	2	3	2	4	5	5	3	5	5	2	5	5	46	25	71	17	28	45	11	4	0.411765	14	0.4875	25	3.75	3.27273	4	5	5	3	3	5	4	3	4	4	5	5
32	2	0	1	2	4	4	4	5	4	5	3	2	4	1	4	4	4	3	4	5	4	5	5	43	31	74	16	32	48	9	8	0.411765	20	1.41875	21	3.875	2.72727	4	4	5	4	4	5	3	2	5	3	5	4
32	-77	1	3	5	5	5	5	5	5	5	4	4	5	5	5	5	5	5	5	5	3	5	5	54	37	91	20	41	61	2	0	1.05882	6	0.78125	27	4	3.72727	4	5	5	5	2	5	2	4	5	4	5	5
32	3	1	1	1	3	4	4	3	2	5	4	2	5	4	4	5	4	4	5	5	3	4	5	50	25	75	17	29	46	10	3	1.17647	24	2.56875	28	2.625	2.09091	4	5	5	3	2	5	4	3	5	5	5	5
32	-77	1	5	3	3	3	5	5	3	2	4	2	5	3	4	5	4	4	5	5	5	5	5	47	30	77	18	33	51	9	13	2.23529	13	1.3375	27	3.875	3.45455	3	4	5	5	2	5	5	4	5	3	5	5
33	1	1	3	4	2	3	4	3	2	4	4	2	4	3	4	4	4	2	5	5	1	3	5	46	18	64	16	23	39	4	2	1.11765	15	1.33125	21	3	3.63636	2	2	3	2	2	4	2	2	3	3	4	5
33	1	1	4	3	3	3	5	2	1	4	2	1	5	3	4	5	4	3	5	5	1	4	5	47	18	65	18	20	38	0	2	0.647059	9	0.20625	26	3.5	2.18182	4	3	4	2	1	4	1	2	4	2	4	5
33	-77	1	5	5	2	3	3	3	2	5	3	1	4	4	3	5	3	3	4	4	1	5	5	43	20	63	13	24	37	11	16	3.41176	21	0.2875	21	3.375	3.54545	4	3	4	2	2	3	4	2	4	2	3	5
33	2	1	1	3	2	3	4	3	1	3	3	1	5	2	4	5	4	3	4	5	1	4	5	44	18	62	17	20	37	2	5	0.352941	11	2.13125	29	4	3.09091	2	4	4	3	2	5	3	2	5	3	4	5
33	1	1	5	5	2	3	5	3	2	2	1	1	5	3	5	5	5	3	5	5	1	5	5	46	20	66	20	21	41	1	3	0.882353	9	0.66875	29	4	3.45455	3	5	5	3	1	2	2	2	5	3	5	5
33	1	1	4	3	4	4	5	3	2	5	4	2	5	3	5	5	5	2	5	5	2	5	5	52	24	76	20	29	49	4	5	1.11765	12	0.125	26	4	3.63636	3	5	5	3	2	5	4	2	5	3	5	5
33	3	0	5	5	3	4	4	2	2	5	5	4	5	5	5	5	5	3	5	5	2	5	5	54	25	79	19	32	51	2	1	0	6	0	30	3.875	3.36364	4	5	4	2	2	2	5	2	5	4	5	5
33	-77	1	5	5	2	2	4	4	2	4	4	2	4	4	4	5	5	3	4	4	2	5	5	47	22	69	17	27	44	3	4	2.05882	17	0.03125	25	3.75	3.81818	4	4	5	3	3	4	3	2	5	5	5	5
33	3	0	1	1	3	3	5	1	2	5	5	2	5	3	4	5	4	2	5	5	2	4	5	51	19	70	18	25	43	0	4	1.35294	8	0	28	3.625	3.63636	4	3	5	3	4	4	5	3	4	4	4	5
33	-77	0	4	4	4	4	5	4	2	5	4	2	5	3	5	5	4	4	5	4	1	5	5	50	26	76	19	29	48	0	1	1	5	0.1125	28	4	2.72727	4	5	5	4	3	2	4	2	5	3	5	5
33	1	0	2	4	3	4	5	3	2	5	5	2	5	5	4	5	5	3	5	5	1	4	5	54	22	76	19	29	48	3	3	1.58824	11	0.93125	17	4	2.36364	3	5	5	3	4	5	5	2	5	3	5	5
33	-77	1	1	2	4	4	5	5	4	2	2	1	5	4	4	5	5	4	5	4	2	5	5	46	29	75	19	31	50	7	7	2.11765	18	0.13125	27	4	3.54545	4	4	5	4	4	5	3	2	5	4	4	5
33	2	1	4	3	3	4	5	4	3	5	5	3	5	3	5	5	5	4	5	5	2	5	5	53	28	81	20	32	52	4	5	0.352941	18	0.2875	24	4	3.09091	4	5	5	4	3	5	4	2	5	3	5	5
33	1	1	5	5	3	4	5	3	3	5	5	1	5	5	5	5	5	4	5	5	1	5	5	55	24	79	20	30	50	3	3	1.11765	5	0.44375	30	4	3.36364	4	4	5	4	2	5	5	2	5	5	5	5
33	2	0	4	5	4	5	5	3	3	5	5	2	5	4	5	5	5	4	5	5	2	5	5	54	28	82	20	33	53	10	5	1.17647	8	0.46875	20	4	3.09091	4	5	5	3	4	5	5	3	5	4	5	5
34	1	1	5	5	5	4	5	3	2	3	1	3	5	1	5	5	5	4	5	5	1	5	5	45	27	72	20	25	45	3	0	0.764706	9	0	28	4	3.54545	2	3	5	2	3	5	1	2	5	2	5	5
34	2	1	2	2	3	3	4	3	2	3	4	2	4	3	4	3	4	3	5	5	1	5	5	44	22	66	16	26	42	7	6	1.05882	14	0.15625	21	4	3.54545	3	3	4	3	3	5	4	2	4	3	3	4
34	-77	1	4	4	5	3	4	5	1	2	4	1	5	1	4	5	4	4	5	5	2	5	5	44	26	70	17	27	44	8	6	2.23529	15	0.95625	23	3.875	3.18182	4	3	4	2	2	2	4	1	4	2	4	5
34	1	1	4	4	3	3	4	4	2	5	4	1	5	4	5	5	4	5	5	5	2	5	5	51	25	76	18	28	46	2	5	1.17647	6	0.0625	23	4	3.45455	3	4	5	3	2	5	5	2	5	3	5	4
34	-77	1	2	5	4	3	5	4	4	5	4	3	5	3	5	5	4	4	4	5	2	4	5	50	28	78	19	31	50	3	0	0.764706	4	0	29	4	3.54545	4	3	5	4	3	5	2	2	5	4	4	5
34	-77	1	4	4	4	4	5	3	2	2	4	1	5	4	4	5	4	1	5	4	2	5	4	46	22	68	18	29	47	2	3	1.23529	14	4.3375	11	3.625	3.63636	3	4	4	3	4	5	4	2	5	4	4	5
34	-77	1	5	5	4	3	5	3	3	5	4	3	5	4	4	5	2	4	4	5	2	5	5	48	27	75	16	31	47	6	6	2.52941	9	2.30625	22	4	3.54545	3	3	5	4	4	5	5	3	5	3	3	5
34	1	1	4	4	4	3	5	3	4	5	5	4	5	4	5	5	5	4	5	5	1	5	5	54	28	82	20	33	53	5	2	0.882353	9	0	29	3.375	4	4	5	5	2	2	5	5	4	5	4	5	5
34	2	1	1	1	2	3	5	3	2	5	5	2	5	5	5	5	4	4	5	5	2	5	5	54	23	77	19	29	48	2	2	0.823529	9	0.68125	30	3.5	2.81818	4	5	5	4	3	5	4	2	5	4	5	5
34	-77	1	5	5	3	5	5	3	1	4	5	2	5	4	5	5	5	5	5	5	2	5	5	53	26	79	20	30	50	0	0	0.764706	0	0	30	4	3.27273	4	5	5	3	4	5	5	3	5	3	5	5
34	1	-77	2	5	5	5	5	5	4	5	2	4	5	3	5	5	5	3	5	5	2	5	5	50	33	83	20	35	55	4	4	1	13	0.78125	29	3.875	2.72727	5	5	5	4	4	5	3	4	5	4	5	5
34	2	0	5	5	4	4	5	5	3	5	3	3	5	4	5	5	5	4	5	5	3	5	5	52	31	83	20	34	54	13	9	1.76471	25	1.65	23	3.875	3.72727	4	5	5	4	4	5	4	5	5	3	5	5
35	-77	0	2	3	2	4	5	3	4	5	2	3	5	3	4	5	4	3	5	5	1	5	5	48	25	73	18	27	45	3	3	1.11765	12	0.3625	27	2.5	2.90909	3	3	5	3	4	5	2	2	5	3	4	5
35	-77	1	2	5	3	4	4	2	1	5	1	2	5	1	5	5	4	4	5	5	1	5	5	45	22	67	18	20	38	8	7	3.41176	20	0.39375	17	4	3.45455	5	5	4	2	1	5	4	3	5	1	4	5
35	-77	1	5	4	4	4	5	4	3	5	3	2	4	3	4	4	4	4	5	5	3	5	5	47	29	76	17	31	48	4	3	1.70588	9	0.05	24	3.5	3.90909	4	4	4	5	3	5	3	2	4	3	3	5
35	1	1	4	3	3	4	4	3	4	5	1	1	4	2	4	5	4	2	5	5	1	5	5	44	23	67	16	24	40	2	2	1.05882	12	0.825	26	4	3.45455	4	3	4	4	4	3	5	2	5	3	3	5
35	2	0	1	3	4	4	5	3	3	5	4	1	5	5	4	5	5	3	5	5	1	5	5	53	24	77	19	30	49	6	4.66667	1.23529	13	-77	28	3.625	2.4	3	4	4	3	4	4	4	2	5	4	4	5
35	1	1	4	4	3	4	4	4	4	5	4	2	4	3	4	5	4	4	4	5	2	5	5	47	28	75	16	31	47	5	3	1.29412	8	3.1	20	3.75	3.18182	4	5	5	4	3	5	3	2	4	2	4	5
35	2	1	4	5	3	4	5	5	2	3	2	2	5	4	4	5	4	3	5	5	2	5	5	47	26	73	18	29	47	3	1	0.882353	7	0.63125	24	3.625	3.09091	4	4	5	5	2	2	3	2	5	3	5	4
35	1	1	4	4	3	3	4	2	2	5	4	1	5	4	5	5	4	2	5	5	2	4	5	51	19	70	18	25	43	3	2	1	14	0.48125	21	3	2.72727	4	4	5	4	4	5	3	2	5	3	4	5
35	-77	1	4	4	3	4	5	5	3	2	4	2	5	4	4	5	4	5	5	5	2	4	5	48	28	76	18	31	49	4	3	0.294118	9	1.25	26	4	3.81818	4	4	4	4	2	2	5	3	5	4	4	5
35	-77	1	3	3	4	3	5	5	3	3	3	2	4	4	4	5	4	4	5	5	1	4	5	47	26	73	17	29	46	5	5	0.647059	14	1.1375	27	3.375	2.63636	4	4	5	4	4	5	5	3	5	4	4	5
35	1	1	5	5	3	3	5	3	2	4	5	2	5	5	5	5	5	5	4	5	1	5	5	53	24	77	20	29	49	1	1	1.76471	5	0.0625	27	3.875	3.81818	5	4	5	4	3	4	5	4	5	5	5	5
35	1	0	5	5	4	4	5	4	2	5	4	3	5	5	5	5	5	4	5	5	3	5	5	54	29	83	20	34	54	7	4	1.47059	24	0	16	4	3.36364	4	5	5	4	3	5	5	4	5	5	5	5
35	4	0	5	5	4	3	5	5	5	5	5	4	5	4	5	5	5	5	5	5	2	5	5	54	33	87	20	37	57	14	13	1.58824	20	0	14	3	3.54545	5	5	5	4	5	5	5	4	5	4	5	5
35	2	0	1	1	4	4	5	5	4	3	4	4	4	4	4	5	4	4	5	5	4	5	5	48	34	82	17	38	55	17	8	-77	17	0.6375	11	3.375	3.1	5	5	5	3	4	5	5	5	5	5	5	5
36	1	1	5	4	3	5	5	3	3	3	4	3	5	2	5	5	5	4	5	5	1	5	5	49	27	76	20	29	49	0	2	0.411765	4	0.3625	30	4	4	3	5	5	3	2	5	1	2	5	3	5	5
36	1	1	1	4	3	4	5	3	3	2	3	4	5	4	3	5	4	3	5	5	1	5	5	46	26	72	17	30	47	1	1	0.705882	8	0.1	30	4	3.54545	3	4	4	1	2	2	3	4	5	4	5	5
36	1	0	5	5	3	4	5	3	2	5	5	2	5	3	5	5	4	4	5	5	2	4	5	52	24	76	19	28	47	4	2	0.235294	12	0.1	26	3.875	3.54545	2	5	5	3	2	5	5	2	5	3	5	5
36	1	0	3	3	3	4	4	4	2	2	4	2	5	3	4	5	5	4	5	5	1	5	5	47	25	72	18	28	46	8	5	1	19	0.3125	25	3.375	3.45455	3	5	4	3	2	5	4	3	5	3	4	5
36	2	1	3	4	4	5	5	3	4	5	2	2	5	3	5	5	5	3	5	5	1	5	5	50	27	77	20	29	49	2	4	0.705882	11	0	26	4	2.63636	3	4	5	3	4	5	3	2	5	3	5	5
36	-77	0	2	3	3	3	4	3	2	4	4	4	4	3	4	4	4	4	4	3	1	5	5	43	25	68	16	28	44	3	0	1.41176	7	1.3375	29	3	3.18182	3	4	5	3	3	3	4	4	5	3	5	5
36	1	0	5	5	4	5	5	3	3	5	3	3	5	3	5	5	5	4	5	5	2	4	5	51	28	79	20	30	50	9	4	3	14	0.275	24	3.5	2.72727	5	5	5	3	2	5	4	2	5	3	5	5
36	1	0	5	5	4	4	4	4	3	5	3	2	5	3	4	5	5	5	5	5	2	5	5	49	29	78	18	30	48	8	5	0.764706	15	0.56875	24	4	3.90909	5	5	5	4	4	5	4	3	5	3	4	5
36	1	1	4	5	4	5	5	4	3	3	3	3	5	3	5	5	5	4	5	4	1	5	5	48	29	77	20	31	51	2	3	0.470588	5	0	29	4	2.90909	5	5	5	5	4	5	4	4	5	3	5	5
36	-77	1	5	5	4	5	5	5	3	4	5	3	5	4	5	5	5	4	5	5	4	5	5	53	33	86	20	38	58	1	2	0.764706	6	0.175	29	4	3.54545	4	5	5	5	3	5	5	4	5	1	5	5
36	-77	0	5	5	4	4	5	5	3	5	5	2	5	4	5	5	5	4	5	5	2	5	5	54	29	83	20	34	54	1	1	0.588235	10	0.53125	27	4	4	4	5	5	5	4	5	5	3	5	5	5	5
36	2	1	4	4	4	5	5	4	4	5	5	4	5	5	5	5	5	4	5	5	2	3	5	55	30	85	20	36	56	4	0	1.41176	11	0	30	3.875	3.18182	4	5	5	5	5	5	4	4	5	5	5	5
37	1	1	5	5	4	5	5	2	4	4	4	2	5	3	5	5	5	4	5	5	1	5	5	51	27	78	20	30	50	4	2	1	12	0.925	25	3.5	3.54545	4	4	5	3	5	5	3	2	5	3	5	5
37	1	1	5	5	4	5	5	2	1	4	4	2	5	4	5	5	5	4	5	5	2	5	5	52	25	77	20	29	49	5	3	1.88235	7	0.73125	21	3.625	2.72727	4	5	5	4	2	4	3	3	5	4	5	5
37	1	1	5	5	4	4	5	4	2	2	4	1	5	2	5	5	5	4	5	5	1	5	5	48	25	73	20	27	47	2	4	2.58824	20	0.91875	26	3.875	4	4	3	5	5	4	5	4	1	5	3	5	5
37	-77	1	5	5	4	5	5	4	4	5	4	2	5	4	5	5	4	4	5	5	2	5	5	52	30	82	19	34	53	7	6	2.23529	11	0.8125	25	4	3.27273	4	5	5	4	4	5	2	3	5	3	5	5
37	-77	1	5	5	4	4	5	4	4	5	4	2	4	3	4	5	4	4	5	5	2	5	5	49	29	78	17	32	49	10	6	1.52941	13	0.66875	29	4	3.63636	4	5	5	4	4	5	4	3	4	4	5	5
37	-77	1	4	5	3	4	5	4	3	4	3	2	5	4	5	5	5	4	5	5	3	5	5	51	28	79	20	31	51	4	4	1.29412	11	0.45	24	4	3.72727	4	4	5	3	4	5	5	3	5	4	5	5
37	-77	1	3	3	3	4	5	4	3	5	3	2	5	4	5	5	5	4	5	5	2	4	5	52	26	78	20	29	49	1	2	0.882353	6	0	30	4	3.81818	3	5	5	5	4	5	4	3	5	4	5	5
37	2	1	3	4	4	5	5	4	3	5	4	2	5	4	5	5	4	5	5	5	1	5	5	52	29	81	19	32	51	3	1	0.470588	10	0.08125	26	4	3.90909	5	5	5	4	4	5	5	2	5	4	5	5
37	2	1	4	4	3	4	4	4	3	3	3	2	4	4	4	4	4	1	4	5	3	4	5	44	24	68	16	30	46	17	7	0.588235	21	2.825	19	3.875	3	5	5	4	4	5	5	3	4	5	5	5	5
37	1	1	1	3	4	3	5	4	4	5	5	4	5	5	5	5	4	5	5	5	4	5	5	54	33	87	19	38	57	4	2	1.94118	7	0.19375	24	3.42857	3.45455	4	5	5	5	3	5	5	4	5	5	5	5
38	1	1	2	3	4	3	4	4	2	5	1	2	5	1	4	5	3	3	5	5	2	3	5	43	23	66	16	22	38	7	7	1.41176	14	1.0875	24	2.75	1.90909	4	4	4	4	2	4	1	2	5	3	4	5
38	1	1	2	3	4	3	5	3	2	5	3	2	5	3	4	5	5	3	5	5	1	5	5	50	23	73	19	26	45	0	3	1.35294	15	0.20625	25	3.125	3	4	3	5	3	2	5	3	1	5	3	5	5
38	-77	0	5	4	2	4	5	3	2	5	2	2	5	3	5	5	4	4	5	5	2	5	5	49	24	73	19	25	44	0	2	0.764706	9	0.95	27	4	3.90909	2	5	5	3	2	3	4	2	5	3	5	5
38	-77	1	4	4	4	3	5	5	4	5	4	1	5	4	5	5	5	5	5	5	2	5	5	53	29	82	20	32	52	11	6	1.41176	15	2.48125	22	3.75	3.27273	4	4	5	4	3	5	4	2	5	4	5	5
38	1	1	1	1	4	4	5	4	3	4	4	3	5	4	4	5	5	4	5	5	2	5	5	51	29	80	19	33	52	2	4	1.82353	17	0.08125	28	3.125	2.90909	4	5	5	5	4	3	4	3	5	4	4	5
39	1	1	5	5	4	4	3	3	2	5	2	3	4	4	4	5	4	4	5	5	1	4	5	46	25	71	15	27	42	12	5	1	17	0.325	21	3.375	3.54545	4	4	4	3	2	5	3	2	4	3	4	5
39	1	1	5	5	2	3	5	3	2	2	4	1	5	3	5	5	4	4	4	5	2	5	5	47	22	69	19	25	44	9	1	1.17647	8	0.1625	30	3.625	3.45455	3	4	1	3	2	2	4	2	5	3	5	5
39	1	1	3	3	3	5	4	4	2	3	3	2	5	4	4	5	5	4	5	5	2	4	5	48	26	74	18	29	47	7	8	1.35294	14	1.5875	14	4	2.90909	3	4	5	3	2	3	3	2	5	3	4	5
39	2	1	3	3	4	4	4	3	3	4	3	4	4	3	4	5	4	4	5	5	2	5	5	46	29	75	16	31	47	2	2	1	9	0.375	26	3.25	3.72727	3	4	4	5	3	5	4	3	5	4	5	5
39	2	1	5	5	4	5	5	4	2	5	5	2	5	3	5	5	5	4	5	5	2	5	5	53	28	81	20	32	52	5	4	1.64706	12	1.1625	27	4	3.72727	4	5	4	4	3	5	5	2	5	3	4	5
39	1	1	1	2	3	3	5	3	2	5	4	3	5	4	5	5	5	4	5	5	3	4	5	53	25	78	20	29	49	3	3	0.588235	13	0.58125	27	3.875	3.54545	4	5	5	5	4	5	4	4	5	5	5	5
40	2	0	1	1	3	3	4	4	4	4	5	2	5	1	4	5	5	4	5	5	1	5	5	48	26	74	18	28	46	3	2	1	20	0.66875	23	3.71429	3.72727	3	3	4	2	3	4	3	2	4	3	4	5
40	2	1	4	4	4	3	3	2	2	3	4	2	5	4	3	4	4	3	5	5	2	5	5	45	23	68	15	28	43	11	9	1.82353	20	0.23125	15	3.125	2.81818	4	4	4	4	3	5	3	2	4	4	3	4
41	1	1	5	5	4	4	5	2	2	5	2	2	5	3	4	4	4	2	5	5	2	4	5	47	22	69	18	25	43	1	3	1.11765	9	0.275	25	3.625	3.18182	3	4	4	3	2	5	3	2	4	3	4	4
41	2	1	4	4	3	4	5	3	2	4	4	1	5	4	5	5	5	3	5	5	1	3	5	52	20	72	20	25	45	1	0	0.588235	11	0.625	28	4	3.63636	4	4	5	3	2	4	4	2	5	4	4	5
41	2	0	1	1	4	4	4	3	4	5	3	2	4	3	3	5	5	3	5	5	2	5	5	47	27	74	16	30	46	11	11	2.23529	24	4.85625	21	3.625	3.72727	4	4	5	4	3	5	4	2	4	3	3	5
41	6	1	1	2	4	5	5	4	3	3	4	2	4	4	5	5	5	1	4	5	4	5	5	49	28	77	19	35	54	17	11	2.53333	26	0.29375	20	2.75	2.09091	3	4	3	5	4	5	4	1	4	5	3	4
41	2	0	2	2	4	5	5	5	4	5	4	5	5	5	4	5	5	5	5	5	2	5	5	53	35	88	19	39	58	11	5	0.411765	13	1.69375	30	3.875	3.90909	5	5	5	5	4	5	4	3	5	4	5	5
45	1	1	1	1	3	4	5	3	2	4	3	1	5	3	5	5	5	3	5	4	2	3	5	49	21	70	20	24	44	2	5	0.705882	10	0.34375	28	4	2.81818	3	3	5	2	2	4	4	1	5	5	5	5
[truncated: 13 more columns]
